# Supplementary material for: HLA-F and LILRB1 Genetic Polymorphisms Associated with Alloimmunisation in Sickle Cell Disease
Source: Int J Mol Sci. 2023 Sep 2;24(17):13591. doi: 10.3390/ijms241713591 (PMC10487752; doi:10.3390/ijms241713591)
Supplement: Supplementary file 1 [file ijms-24-13591-s001.zip]

Archive with 1 entries (1 files):
- ijms-2552264-supplementary.pdf
